# Supplementary material for: Development of the gut microbiota in the first 14 years of life and its relations to internalizing and externalizing difficulties and social anxiety during puberty
Source: Eur Child Adolesc Psychiatry. 2023 Apr 18;33(3):847–60. doi: 10.1007/s00787-023-02205-9 (PMC10894087; doi:10.1007/s00787-023-02205-9)
Supplement: Supplementary file 2 — Supplementary file2 (XLSX 43 KB) [file 787_2023_2205_MOESM2_ESM.xlsx]

## Sheet: Basic information
Development of the gut microbiota in the first 14 years of life and its relations to internalizing and externalizing difficulties and social anxiety during puberty
European Child & Adolescent Psychiatry
Yangwenshan Oua,b, Clara Belzera, Hauke Smidta & Carolina de Weerthb
aLaboratory of Microbiology, Wageningen University & Research, P.O. Box 8033, 6700 EH Wageningen, The Netherlands
bRadboud University Medical Center, Donders Institute for Brain, Cognition and Behaviour, Department of Cognitive Neuroscience, P.O. Box 9010, 6500 GL Nijmegen, The Netherlands
The corresponding author: Yangwenshan Ou (yangwenshan.ou@wur.nl)

## Sheet: Table S1
Table S1. Independent relations between behavioral measures and their potential covariates at age 14.
Behavior	Model	Potential covariate	Parameter	Estimate (Std. Error)	p	Adjusted p
Internalizing behavior	Crude	Age in years	Intercept	6.7 (5.2)	0.197	0.305
Internalizing behavior	Crude	Age in years	Age in years	<0.1 (0.4)	0.309	0.439
Internalizing behavior	Crude	Child gender: girl	Intercept	1.1 (0.1)	<0.001	<0.001
Internalizing behavior	Crude	Child gender: girl	Child gender: girl	0.6 (0.1)	<0.001	<0.001
Internalizing behavior	Crude	Thelarche or testicular development	Intercept	1.6 (0.3)	<0.001	<0.001
Internalizing behavior	Crude	Thelarche or testicular development	Thelarche or testicular development	<0.1 (0.1)	0.523	0.616
Internalizing behavior	Crude	Pubarche	Intercept	1.0 (0.3)	<0.001	0.001
Internalizing behavior	Crude	Pubarche	Pubarche	0.1 (0.1)	0.121	0.198
Internalizing behavior	Crude	zBMI	Intercept	1.4 (0.1)	<0.001	<0.001
Internalizing behavior	Crude	zBMI	zBMI	<0.1 (0.1)	0.691	0.739
Internalizing behavior	Crude	Sick in the week before the home visit: yes	Intercept	1.4 (0.1)	<0.001	<0.001
Internalizing behavior	Crude	Sick in the week before the home visit: yes	Sick in the week before the home visit: yes	0.2 (0.3)	0.38	0.494
Internalizing behavior	Crude	Oral antibiotics in the past one year: yes	Intercept	1.4 (0.1)	<0.001	<0.001
Internalizing behavior	Crude	Oral antibiotics in the past one year: yes	Oral antibiotics in the past one year: yes	<0.1 (0.6)	0.374	0.492
Internalizing behavior	Crude	Diet quality	Intercept	0.6 (0.3)	0.062	0.109
Internalizing behavior	Crude	Diet quality	Diet quality	<0.1 (<0.1)	0.019	0.035
Internalizing behavior	Crude	Omega 3 fatty acids: yes	Intercept	1.4 (0.1)	<0.001	<0.001
Internalizing behavior	Crude	Omega 3 fatty acids: yes	Omega 3 fatty acids: yes	0.4 (0.3)	0.226	0.339
Internalizing behavior	Crude	Physical activity	Intercept	1.8 (0.3)	<0.001	<0.001
Internalizing behavior	Crude	Physical activity	Physical activity	<0.1 (0.1)	0.131	0.211
Internalizing behavior	Crude	Drinking alcohol in the past one year: yes	Intercept	1.5 (0.1)	<0.001	<0.001
Internalizing behavior	Crude	Drinking alcohol in the past one year: yes	Drinking alcohol in the past one year: yes	<0.1 (0.2)	0.402	0.517
Internalizing behavior	Crude	Smoking cigarettes in the past one year: yes	Intercept	1.4 (0.1)	<0.001	<0.001
Internalizing behavior	Crude	Smoking cigarettes in the past one year: yes	Smoking cigarettes in the past one year: yes	0.2 (0.4)	0.604	0.672
Internalizing behavior	Crude	Taking drugs in the past one year: yes	Intercept	1.4 (0.1)	<0.001	<0.001
Internalizing behavior	Crude	Taking drugs in the past one year: yes	Taking drugs in the past one year: yes	0.2 (0.3)	0.56	0.64
Internalizing behavior	Crude	Bristol score	Intercept	1.4 (0.2)	<0.001	<0.001
Internalizing behavior	Crude	Bristol score	Bristol score	<0.1 (0.1)	0.892	0.935
Internalizing behavior	Crude	Maternal education level	Intercept	1.2 (0.3)	<0.001	<0.001
Internalizing behavior	Crude	Maternal education level	Maternal education level	<0.1 (<0.1)	0.355	0.486
Internalizing behavior	Crude	Paternal education level	Intercept	1.1 (0.2)	<0.001	<0.001
Internalizing behavior	Crude	Paternal education level	Paternal education level	0.1 (<0.1)	0.116	0.193
Internalizing behavior	Crude	Overnight sleep duration	Intercept	3.0 (0.4)	<0.001	<0.001
Internalizing behavior	Crude	Overnight sleep duration	Overnight sleep duration	<0.1 (0.1)	<0.001	0.001
Internalizing behavior	Crude	Pet: yes	Intercept	1.4 (0.1)	<0.001	<0.001
Internalizing behavior	Crude	Pet: yes	Pet: yes	0.1 (0.1)	0.506	0.607
Externalizing behavior	Crude	Age in years	Intercept	<0.1 (20.6)	0.865	0.916
Externalizing behavior	Crude	Age in years	Age in years	0.7 (1.4)	0.634	0.698
Externalizing behavior	Crude	Child gender: girl	Intercept	6.2 (0.3)	<0.001	<0.001
Externalizing behavior	Crude	Child gender: girl	Child gender: girl	0.4 (0.5)	0.467	0.573
Externalizing behavior	Crude	Thelarche or testicular development	Intercept	6.9 (1.2)	<0.001	<0.001
Externalizing behavior	Crude	Thelarche or testicular development	Thelarche or testicular development	<0.1 (0.3)	0.665	0.719
Externalizing behavior	Crude	Pubarche	Intercept	7.7 (1.1)	<0.001	<0.001
Externalizing behavior	Crude	Pubarche	Pubarche	<0.1 (0.3)	0.208	0.317
Externalizing behavior	Crude	zBMI	Intercept	6.3 (0.2)	<0.001	<0.001
Externalizing behavior	Crude	zBMI	zBMI	0.2 (0.2)	0.337	0.466
Externalizing behavior	Crude	Sick in the week before the home visit: yes	Intercept	6.4 (0.3)	<0.001	<0.001
Externalizing behavior	Crude	Sick in the week before the home visit: yes	Sick in the week before the home visit: yes	0.5 (1.2)	0.666	0.719
Externalizing behavior	Crude	Oral antibiotics in the past one year: yes	Intercept	6.4 (0.2)	<0.001	<0.001
Externalizing behavior	Crude	Oral antibiotics in the past one year: yes	Oral antibiotics in the past one year: yes	<0.1 (2.1)	0.171	0.268
Externalizing behavior	Crude	Diet quality	Intercept	7.7 (1.3)	<0.001	<0.001
Externalizing behavior	Crude	Diet quality	Diet quality	<0.1 (<0.1)	0.287	0.414
Externalizing behavior	Crude	Omega 3 fatty acids: yes	Intercept	6.4 (0.3)	<0.001	<0.001
Externalizing behavior	Crude	Omega 3 fatty acids: yes	Omega 3 fatty acids: yes	<0.1 (1.3)	0.446	0.554
Externalizing behavior	Crude	Physical activity	Intercept	6.2 (1.1)	<0.001	<0.001
Externalizing behavior	Crude	Physical activity	Physical activity	<0.1 (0.5)	0.918	0.944
Externalizing behavior	Crude	Drinking alcohol in the past one year: yes	Intercept	6.0 (0.3)	<0.001	<0.001
Externalizing behavior	Crude	Drinking alcohol in the past one year: yes	Drinking alcohol in the past one year: yes	1.6 (0.6)	0.006	0.012
Externalizing behavior	Crude	Smoking cigarettes in the past one year: yes	Intercept	6.3 (0.2)	<0.001	<0.001
Externalizing behavior	Crude	Smoking cigarettes in the past one year: yes	Smoking cigarettes in the past one year: yes	1.0 (1.5)	0.485	0.589
Externalizing behavior	Crude	Taking drugs in the past one year: yes	Intercept	6.3 (0.3)	<0.001	<0.001
Externalizing behavior	Crude	Taking drugs in the past one year: yes	Taking drugs in the past one year: yes	0.8 (1.3)	0.569	0.64
Externalizing behavior	Crude	Bristol score	Intercept	5.7 (0.9)	<0.001	<0.001
Externalizing behavior	Crude	Bristol score	Bristol score	0.2 (0.3)	0.561	0.64
Externalizing behavior	Crude	Maternal education level	Intercept	6.3 (1.1)	<0.001	<0.001
Externalizing behavior	Crude	Maternal education level	Maternal education level	<0.1 (0.2)	0.996	1
Externalizing behavior	Crude	Paternal education level	Intercept	6.3 (0.8)	<0.001	<0.001
Externalizing behavior	Crude	Paternal education level	Paternal education level	<0.1 (0.1)	0.992	1
Externalizing behavior	Crude	Overnight sleep duration	Intercept	12.7 (1.9)	<0.001	<0.001
Externalizing behavior	Crude	Overnight sleep duration	Overnight sleep duration	<0.1 (0.2)	0.001	0.002
Externalizing behavior	Crude	Pet: yes	Intercept	6.0 (0.4)	<0.001	<0.001
Externalizing behavior	Crude	Pet: yes	Pet: yes	0.5 (0.5)	0.374	0.492
Social anxiety	Crude	Age in years	Intercept	5.9 (2.2)	0.008	0.014
Social anxiety	Crude	Age in years	Age in years	<0.1 (0.1)	0.325	0.456
Social anxiety	Crude	Child gender: girl	Intercept	3.6 (<0.1)	<0.001	<0.001
Social anxiety	Crude	Child gender: girl	Child gender: girl	0.2 (0.1)	0.003	0.005
Social anxiety	Crude	Thelarche or testicular development	Intercept	3.9 (0.1)	<0.001	<0.001
Social anxiety	Crude	Thelarche or testicular development	Thelarche or testicular development	<0.1 (<0.1)	0.287	0.414
Social anxiety	Crude	Pubarche	Intercept	3.6 (0.1)	<0.001	<0.001
Social anxiety	Crude	Pubarche	Pubarche	<0.1 (<0.1)	0.443	0.554
Social anxiety	Crude	zBMI	Intercept	3.7 (<0.1)	<0.001	<0.001
Social anxiety	Crude	zBMI	zBMI	<0.1 (<0.1)	0.915	0.944
Social anxiety	Crude	Sick in the week before the home visit: yes	Intercept	3.7 (<0.1)	<0.001	<0.001
Social anxiety	Crude	Sick in the week before the home visit: yes	Sick in the week before the home visit: yes	<0.1 (0.1)	0.567	0.64
Social anxiety	Crude	Oral antibiotics in the past one year: yes	Intercept	3.7 (<0.1)	<0.001	<0.001
Social anxiety	Crude	Oral antibiotics in the past one year: yes	Oral antibiotics in the past one year: yes	<0.1 (0.2)	0.09	0.155
Social anxiety	Crude	Diet quality	Intercept	3.4 (0.1)	<0.001	<0.001
Social anxiety	Crude	Diet quality	Diet quality	<0.1 (<0.1)	0.026	0.047
Social anxiety	Crude	Omega 3 fatty acids: yes	Intercept	3.7 (<0.1)	<0.001	<0.001
Social anxiety	Crude	Omega 3 fatty acids: yes	Omega 3 fatty acids: yes	0.2 (0.1)	0.139	0.221
Social anxiety	Crude	Physical activity	Intercept	3.9 (0.1)	<0.001	<0.001
Social anxiety	Crude	Physical activity	Physical activity	<0.1 (<0.1)	0.112	0.19
Social anxiety	Crude	Drinking alcohol in the past one year: yes	Intercept	3.7 (<0.1)	<0.001	<0.001
Social anxiety	Crude	Drinking alcohol in the past one year: yes	Drinking alcohol in the past one year: yes	<0.1 (0.1)	0.23	0.34
Social anxiety	Crude	Smoking cigarettes in the past one year: yes	Intercept	3.7 (<0.1)	<0.001	<0.001
Social anxiety	Crude	Smoking cigarettes in the past one year: yes	Smoking cigarettes in the past one year: yes	0.1 (0.2)	0.525	0.616
Social anxiety	Crude	Taking drugs in the past one year: yes	Intercept	3.7 (<0.1)	<0.001	<0.001
Social anxiety	Crude	Taking drugs in the past one year: yes	Taking drugs in the past one year: yes	0.1 (0.1)	0.372	0.492
Social anxiety	Crude	Bristol score	Intercept	3.6 (0.1)	<0.001	<0.001
Social anxiety	Crude	Bristol score	Bristol score	<0.1 (<0.1)	0.409	0.52
Social anxiety	Crude	Maternal education level	Intercept	3.5 (0.1)	<0.001	<0.001
Social anxiety	Crude	Maternal education level	Maternal education level	<0.1 (<0.1)	0.09	0.155
Social anxiety	Crude	Paternal education level	Intercept	3.5 (0.1)	<0.001	<0.001
Social anxiety	Crude	Paternal education level	Paternal education level	<0.1 (<0.1)	0.008	0.016
Social anxiety	Crude	Overnight sleep duration	Intercept	4.3 (0.2)	<0.001	<0.001
Social anxiety	Crude	Overnight sleep duration	Overnight sleep duration	<0.1 (<0.1)	0.003	0.005
Social anxiety	Crude	Pet: yes	Intercept	3.7 (<0.1)	<0.001	<0.001
Social anxiety	Crude	Pet: yes	Pet: yes	<0.1 (0.1)	1	1
Notes. Relations with original unadjusted p values < 0.05 are italicized and bold. Regarding Bristol stool consistency, we also treated it as a categorical variable consisting of two categories (i.e., Bristol scores <3 and ≥3), as only N = 5 children reported stools with Bristol scores more than 4 as displayed in Figure S1. Similar to the numeric Bristol variable presented in the table, the categ…

## Sheet: Table S2
Table S2. Explained microbial variances at age 14 by potential covariates and behavioral measures.
	Variable	R2%	F	p-value (Pr>F)	Number of available samples
Simple effect(s)	Age in years	0.4	0.49	0.83	125
	Child gender (boy/girl)	1.47	1.84	0.1	125
	Thelarche or testicular development	0.69	0.85	0.49	125
	Pubarche	0.64	0.79	0.55	125
	zBMI	1.2	1.49	0.18	125
	Sick in the week before the home visit (yes/no)	0.5	0.62	0.66	124
	Oral antibiotics in the past one year (yes/no)	0.49	0.6	0.68	125
	Diet quality	0.99	1.17	0.29	119
	Omega-3 fatty acids (yes/no)	0.61	0.73	0.61	120
	Physical activity	0.42	0.5	0.84	119
	Drinking alcohol in the past one year (yes/no)	1.72	2.13	0.07	124
	Smoking cigarettes in the past one year (yes/no)	0.27	0.33	0.95	124
	Taking drugs in the past one year (yes/no)	0.27	0.33	0.93	124
	Bristol score (numeric)	0.78	0.93	0.45	120
	Bristol score (categories: Bristol scores <3 and ≥3)	0.79	0.94	0.44
	Maternal education level	1.47	1.84	0.1	125
	Paternal education level	0.68	0.81	0.53	120
	Overnight sleep duration in hours	3.05	3.71	<0.01	120
	Pets (yes/no)	1.29	1.61	0.14	125
	Internalizing behavior	1.35	1.68	0.12	125
	Externalizing behavior	1.93	2.42	0.04	125
	Social anxiety	1.23	1.47	0.17	120
Marginal effect(s)	Overnight sleep duration in hours	2.07	2.52	0.03	119
	Drinking alcohol in the past one year (yes/no)	1.8	2.2	0.05
	Externalizing behavior	0.58	0.71	0.6
Notes. UniFrac distance was calculated on the genus-level relative abundance data prior to redundancy analysis. Regarding simple effects, redundancy analysis was performed on each variable separately, and therefore without considering any other variables. Marginal effects assess R2% explained by one variable when R2% explained by other variables was took out. To measure marginal effects, we selec…

## Sheet: Table S3
Table S3. Differences of potential covariates between pubertal clusters.
12y and 14y	Characteristic	Overall, N = 2641	Puberty_1, N = 741	Puberty_2, N = 571	Puberty_3, N = 461	Puberty_4, N = 871	p-value2	q-value3
	Age in years	13.5 (0.9)	13.6 (0.9)	13.5 (0.9)	13.6 (0.9)	13.4 (0.9)	0.4	0.6
	Child gender						0.009	0.2
	boy	142 / 264 (54%)	35 / 74 (47%)	38 / 57 (67%)	17 / 46 (37%)	52 / 87 (60%)
	girl	122 / 264 (46%)	39 / 74 (53%)	19 / 57 (33%)	29 / 46 (63%)	35 / 87 (40%)
	Thelarche or testicular development	3.3 (0.9)	3.5 (0.9)	3.3 (1.1)	3.3 (0.9)	3.3 (0.8)	0.5	0.6
	(Missing)	1	0	1	0	0
	Pubarche	3.1 (1.1)	3.3 (1.1)	2.9 (1.1)	3.0 (1.1)	3.0 (1.0)	0.2	0.4
	(Missing)	1	0	1	0	0
	BMI	19.1 (3.1)	19.4 (3.0)	19.7 (3.6)	19.2 (3.4)	18.4 (2.5)	0.061	0.3
	(Missing)	2	0	1	0	1
	Oral antibiotics in the past one year (yes/overall)4	9 / 264 (3.4%)	6 / 74 (8.1%)	0 / 57 (0%)	2 / 46 (4.3%)	1 / 87 (1.1%)	0.034	0.2
12y	Characteristic	Overall, N = 1391	Puberty_1, N = 361	Puberty_2, N = 311	Puberty_3, N = 221	Puberty_4, N = 501	p-value2	q-value3
	Food factor 15	0.0 (0.8)	-0.2 (0.7)	0.0 (1.0)	0.0 (0.8)	0.2 (0.8)	0.2	0.4
	(Missing)	2	0	1	0	1
	Food factor 25	0.0 (0.8)	-0.1 (0.9)	0.0 (0.8)	0.1 (0.7)	0.1 (0.8)	0.5	0.6
	(Missing)	2	0	1	0	1
14y	Characteristic	Overall, N = 1251	Puberty_1, N = 381	Puberty_2, N = 261	Puberty_3, N = 241	Puberty_4, N = 371	p-value2	q-value3
	Diet quality5	87.0 (17.3)	83.5 (16.2)	86.6 (17.6)	90.9 (16.0)	88.5 (19.0)	0.5	0.6
	(Missing)	6	2	0	1	3
	Omega-3 fatty acids (yes/overall)6	4 / 120 (3.3%)	1 / 36 (2.8%)	1 / 26 (3.8%)	0 / 24 (0%)	2 / 34 (5.9%)	0.8	0.8
	(Missing)	5	2	0	0	3
	Physical activity	2.3 (0.5)	2.3 (0.5)	2.4 (0.5)	2.2 (0.5)	2.5 (0.5)	0.2	0.4
	(Missing)	6	3	0	0	3
	Drinking alcohol in the past one year (yes/overall)	22 / 124 (18%)	5 / 37 (14%)	10 / 26 (38%)	1 / 24 (4.2%)	6 / 37 (16%)	0.016	0.2
	(Missing)	1	1	0	0	0
	Smoking cigarettes in the past one year (yes/overall)	3 / 124 (2.4%)	0 / 37 (0%)	0 / 26 (0%)	1 / 24 (4.2%)	2 / 37 (5.4%)	0.4	0.6
	(Missing)	1	1	0	0	0
	Taking drugs in the past one year (yes/overall)	4 / 124 (3.2%)	0 / 37 (0%)	0 / 26 (0%)	1 / 24 (4.2%)	3 / 37 (8.1%)	0.2	0.4
	(Missing)	1	1	0	0	0
	Bristol score	3.1 (1.0)	3.0 (1.2)	3.0 (0.9)	3.0 (0.9)	3.4 (0.7)	0.1	0.4
	(Missing)	5	1	0	1	3
	Maternal education level	5.9 (1.3)	5.6 (1.5)	6.0 (1.4)	6.0 (1.2)	6.0 (1.3)	0.6	0.6
	Paternal education level	5.4 (1.8)	5.4 (1.8)	5.0 (2.1)	5.2 (1.8)	5.7 (1.7)	0.6	0.6
	(Missing)	5	1	1	3	0
	Overnight sleep duration in hours	8.2 (1.1)	8.3 (0.9)	7.8 (1.4)	8.3 (0.9)	8.5 (1.0)	0.2	0.4
	(Missing)	5	2	0	0	3
	Pets	82 / 125 (66%)	23 / 38 (61%)	21 / 26 (81%)	16 / 24 (67%)	22 / 37 (59%)	0.3	0.5
1Mean (SD); n / N (%)
2Kruskal-Wallis rank sum test; Pearson's Chi-squared test; Fisher's exact test
3False discovery rate correction for multiple testing
4Non-oral antibiotics were excluded
5Diet was compared separately for clusters at the age of 12 and 14 years, as different food questionnaires were used. Two food factors were obtained from one of our earlier studies, with factor 1 representing healthy foods and factor 2 referring to snacks.
6Another diet relevant variable, i.e., probiotic consumption, is not shown, as no children took probiotics at age 14.

## Sheet: Table S4
Table S4. Transition rates of microbial clusters in completed cases at the ages of 10, 12, and 14.
Ages (years)	Total completed cases	Completed cases in each cluster at age 10 (or 12)	Transitional patterns	Completed cases in each pattern	Transition rate 1 (completed cases in each pattern / total completed cases)	Transition rate 2 (completed cases in each pattern / completed cases in each cluster)
10 and 12	130	30	Childhood_1 to Puberty_1	19	15% (19/130)	63% (19/30)
			Childhood_1 to Puberty_2	7	5% (7/130)	23% (7/30)
			Childhood_1 to Puberty_3	0	0% (0/130)	0% (0/30)
			Childhood_1 to Puberty_4	4	3% (4/130)	13% (4/30)
		15	Childhood_2 to Puberty_1	0	0% (0/130)	0% (0/15)
			Childhood_2 to Puberty_2	9	7% (9/130)	60% (9/15)
			Childhood_2 to Puberty_3	2	2% (2/130)	13% (2/15)
			Childhood_2 to Puberty_4	4	3% (4/130)	27% (4/15)
		43	Childhood_3 to Puberty_1	12	9% (12/130)	28% (12/43)
			Childhood_3 to Puberty_2	3	2% (3/130)	7% (3/43)
			Childhood_3 to Puberty_3	7	5% (7/130)	16% (7/43)
			Childhood_3 to Puberty_4	21	16% (21/130)	49% (21/43)
		42	Childhood_4 to Puberty_1	1	1% (1/130)	2% (1/42)
			Childhood_4 to Puberty_2	10	8% (10/130)	24% (10/42)
			Childhood_4 to Puberty_3	11	8% (11/130)	26% (11/42)
			Childhood_4 to Puberty_4	20	15% (20/130)	48% (20/42)
12 and 14	116	31	Puberty_1 to Puberty_1	25	22% (25/116)	81% (25/31)
			Puberty_1 to Puberty_2	2	2% (2/116)	6% (2/31)
			Puberty_1 to Puberty_3	2	2% (2/116)	6% (2/31)
			Puberty_1 to Puberty_4	2	2% (2/116)	6% (2/31)
		26	Puberty_2 to Puberty_1	0	0% (0/116)	0% (0/26)
			Puberty_2 to Puberty_2	16	14% (16/116)	62% (16/26)
			Puberty_2 to Puberty_3	5	4% (5/116)	19% (5/26)
			Puberty_2 to Puberty_4	5	4% (5/116)	19% (5/26)
		15	Puberty_3 to Puberty_1	4	3% (4/116)	27% (4/15)
			Puberty_3 to Puberty_2	4	3% (4/116)	27% (4/15)
			Puberty_3 to Puberty_3	6	5% (6/116)	40% (6/15)
			Puberty_3 to Puberty_4	1	1% (1/116)	7% (1/15)
		44	Puberty_4 to Puberty_1	6	5% (6/116)	14% (6/44)
			Puberty_4 to Puberty_2	2	2% (2/116)	5% (2/44)
			Puberty_4 to Puberty_3	10	9% (10/116)	23% (10/44)
			Puberty_4 to Puberty_4	26	22% (26/116)	59% (26/44)
Notes. Transition rates 1 (completed cases in each pattern / total completed cases) > 10% are highlighted in orange, and transion rates 2 (completed cases in each pattern / completed cases in each cluster) > 50% are highlighted in yellow.

## Sheet: Table S5
Table S5. Relations between microbial clusters in the first 14 years of life and behavioral outcomes at age 14.
Behavior	Age	Model	Parameter	Estimate (Std. Error)	p	Adjusted p	VIF
Internalizing behavior	1m	Crude	Intercept	1.3 (0.1)	<0.001	<0.001	NA
Internalizing behavior	1m	Crude	Clusters: Infancy_2	0.1 (0.2)	0.597	0.749	NA
Internalizing behavior	1m	Crude	Clusters: Infancy_3	<0.1 (0.2)	0.965	0.976	NA
Internalizing behavior	3m	Crude	Intercept	1.3 (0.1)	<0.001	<0.001	NA
Internalizing behavior	3m	Crude	Clusters: Infancy_2	0.2 (0.1)	0.144	0.259	NA
Internalizing behavior	3m	Crude	Clusters: Infancy_3	<0.1 (0.2)	0.735	0.83	NA
Internalizing behavior	4m	Crude	Intercept	1.4 (0.1)	<0.001	<0.001	NA
Internalizing behavior	4m	Crude	Clusters: Infancy_2	0.1 (0.1)	0.393	0.566	NA
Internalizing behavior	4m	Crude	Clusters: Infancy_3	<0.1 (0.2)	0.809	0.893	NA
Internalizing behavior	6y	Crude	Intercept	1.5 (0.1)	<0.001	<0.001	NA
Internalizing behavior	6y	Crude	Clusters: Childhood_2	0.1 (0.2)	0.71	0.829	NA
Internalizing behavior	6y	Crude	Clusters: Childhood_3	<0.1 (0.2)	0.055	0.118	NA
Internalizing behavior	6y	Crude	Clusters: Childhood_4	<0.1 (0.2)	0.974	0.979	NA
Internalizing behavior	10y	Crude	Intercept	1.5 (0.1)	<0.001	<0.001	NA
Internalizing behavior	10y	Crude	Clusters: Childhood_2	<0.1 (0.2)	0.812	0.893	NA
Internalizing behavior	10y	Crude	Clusters: Childhood_3	<0.1 (0.2)	0.495	0.658	NA
Internalizing behavior	10y	Crude	Clusters: Childhood_4	<0.1 (0.2)	0.614	0.749	NA
Internalizing behavior	12y	Crude	Intercept	1.6 (0.1)	<0.001	<0.001	NA
Internalizing behavior	12y	Crude	Clusters: Puberty_2	<0.1 (0.2)	0.468	0.651	NA
Internalizing behavior	12y	Crude	Clusters: Puberty_3	0.1 (0.2)	0.726	0.83	NA
Internalizing behavior	12y	Crude	Clusters: Puberty_4	<0.1 (0.2)	0.157	0.269	NA
Internalizing behavior	14y	Crude	Intercept	1.4 (0.1)	<0.001	<0.001	NA
Internalizing behavior	14y	Crude	Clusters: Puberty_2	0.3 (0.2)	0.131	0.245	NA
Internalizing behavior	14y	Crude	Clusters: Puberty_3	0.1 (0.2)	0.495	0.658	NA
Internalizing behavior	14y	Crude	Clusters: Puberty_4	<0.1 (0.2)	0.291	0.437	NA
Internalizing behavior	Infancy	Crude	Intercept	1.3 (0.1)	<0.001	<0.001	NA
Internalizing behavior	Infancy	Crude	Clusters: Infancy_2	0.2 (0.1)	0.044	0.102	NA
Internalizing behavior	Infancy	Crude	Clusters: Infancy_3	<0.1 (0.1)	0.735	0.83	NA
Internalizing behavior	Childhood	Crude	Intercept	1.5 (0.1)	<0.001	<0.001	NA
Internalizing behavior	Childhood	Crude	Clusters: Childhood_2	<0.1 (0.1)	0.874	0.942	NA
Internalizing behavior	Childhood	Crude	Clusters: Childhood_3	<0.1 (0.1)	0.103	0.202	NA
Internalizing behavior	Childhood	Crude	Clusters: Childhood_4	<0.1 (0.1)	0.716	0.83	NA
Internalizing behavior	Puberty	Crude	Intercept	1.5 (0.1)	<0.001	<0.001	NA
Internalizing behavior	Puberty	Crude	Clusters: Puberty_2	0.1 (0.1)	0.586	0.742	NA
Internalizing behavior	Puberty	Crude	Clusters: Puberty_3	0.1 (0.1)	0.473	0.653	NA
Internalizing behavior	Puberty	Crude	Clusters: Puberty_4	<0.1 (0.1)	0.099	0.199	NA
Externalizing behavior	1m	Crude	Intercept	6.3 (0.3)	<0.001	<0.001	NA
Externalizing behavior	1m	Crude	Clusters: Infancy_2	0.5 (0.9)	0.608	0.749	NA
Externalizing behavior	1m	Crude	Clusters: Infancy_3	<0.1 (0.7)	0.703	0.827	NA
Externalizing behavior	3m	Crude	Intercept	6.4 (0.4)	<0.001	<0.001	NA
Externalizing behavior	3m	Crude	Clusters: Infancy_2	<0.1 (0.6)	0.997	0.997	NA
Externalizing behavior	3m	Crude	Clusters: Infancy_3	<0.1 (0.9)	0.386	0.561	NA
Externalizing behavior	4m	Crude	Intercept	6.0 (0.4)	<0.001	<0.001	NA
Externalizing behavior	4m	Crude	Clusters: Infancy_2	0.9 (0.6)	0.126	0.243	NA
Externalizing behavior	4m	Crude	Clusters: Infancy_3	<0.1 (0.9)	0.281	0.427	NA
Externalizing behavior	6y	Crude	Intercept	5.4 (0.4)	<0.001	<0.001	NA
Externalizing behavior	6y	Crude	Clusters: Childhood_2	1.9 (0.7)	0.008	0.023	NA
Externalizing behavior	6y	Crude	Clusters: Childhood_3	0.9 (0.7)	0.184	0.301	NA
Externalizing behavior	6y	Crude	Clusters: Childhood_4	0.6 (0.7)	0.382	0.56	NA
Externalizing behavior	10y	Crude	Intercept	5.6 (0.5)	<0.001	<0.001	NA
Externalizing behavior	10y	Crude	Clusters: Childhood_2	1.4 (0.9)	0.136	0.248	NA
Externalizing behavior	10y	Crude	Clusters: Childhood_3	0.5 (0.7)	0.481	0.658	NA
Externalizing behavior	10y	Crude	Clusters: Childhood_4	0.7 (0.7)	0.312	0.466	NA
Externalizing behavior	12y	Crude	Intercept	6.0 (0.5)	<0.001	<0.001	NA
Externalizing behavior	12y	Crude	Clusters: Puberty_2	1.9 (0.7)	0.012	0.033	NA
Externalizing behavior	12y	Crude	Clusters: Puberty_3	1.0 (0.8)	0.219	0.348	NA
Externalizing behavior	12y	Crude	Clusters: Puberty_4	<0.1 (0.7)	0.427	0.61	NA
Externalizing behavior	14y	Crude	Intercept	5.8 (0.5)	<0.001	<0.001	NA
Externalizing behavior	14y	Crude	Clusters: Puberty_2	1.8 (0.7)	0.012	0.034	NA
Externalizing behavior	14y	Crude	Clusters: Puberty_3	0.5 (0.7)	0.497	0.658	NA
Externalizing behavior	14y	Crude	Clusters: Puberty_4	<0.1 (0.7)	0.557	0.71	NA
Externalizing behavior	Infancy	Crude	Intercept	6.3 (0.2)	<0.001	<0.001	NA
Externalizing behavior	Infancy	Crude	Clusters: Infancy_2	0.4 (0.4)	0.222	0.35	NA
Externalizing behavior	Infancy	Crude	Clusters: Infancy_3	<0.1 (0.5)	0.204	0.327	NA
Externalizing behavior	Childhood	Crude	Intercept	5.5 (0.3)	<0.001	<0.001	NA
Externalizing behavior	Childhood	Crude	Clusters: Childhood_2	1.7 (0.5)	0.002	0.009	NA
Externalizing behavior	Childhood	Crude	Clusters: Childhood_3	0.7 (0.5)	0.136	0.248	NA
Externalizing behavior	Childhood	Crude	Clusters: Childhood_4	0.7 (0.5)	0.13	0.245	NA
Externalizing behavior	Puberty	Crude	Intercept	5.9 (0.3)	<0.001	<0.001	NA
Externalizing behavior	Puberty	Crude	Clusters: Puberty_2	1.9 (0.5)	<0.001	0.001	NA
Externalizing behavior	Puberty	Crude	Clusters: Puberty_3	0.7 (0.5)	0.176	0.291	NA
Externalizing behavior	Puberty	Crude	Clusters: Puberty_4	<0.1 (0.5)	0.331	0.489	NA
Social anxiety	1m	Crude	Intercept	3.7 (<0.1)	<0.001	<0.001	NA
Social anxiety	1m	Crude	Clusters: Infancy_2	0.1 (0.1)	0.53	0.692	NA
Social anxiety	1m	Crude	Clusters: Infancy_3	<0.1 (0.1)	0.908	0.96	NA
Social anxiety	3m	Crude	Intercept	3.7 (<0.1)	<0.001	<0.001	NA
Social anxiety	3m	Crude	Clusters: Infancy_2	0.1 (0.1)	0.033	0.078	NA
Social anxiety	3m	Crude	Clusters: Infancy_3	<0.1 (0.1)	0.813	0.893	NA
Social anxiety	4m	Crude	Intercept	3.7 (<0.1)	<0.001	<0.001	NA
Social anxiety	4m	Crude	Clusters: Infancy_2	<0.1 (0.1)	0.754	0.846	NA
Social anxiety	4m	Crude	Clusters: Infancy_3	<0.1 (0.1)	0.922	0.968	NA
Social anxiety	6y	Crude	Intercept	3.7 (<0.1)	<0.001	<0.001	NA
Social anxiety	6y	Crude	Clusters: Childhood_2	<0.1 (0.1)	0.904	0.96	NA
Social anxiety	6y	Crude	Clusters: Childhood_3	<0.1 (0.1)	0.152	0.264	NA
Social anxiety	6y	Crude	Clusters: Childhood_4	<0.1 (0.1)	0.824	0.899	NA
Social anxiety	10y	Crude	Intercept	3.7 (0.1)	<0.001	<0.001	NA
Social anxiety	10y	Crude	Clusters: Childhood_2	<0.1 (0.1)	0.957	0.974	NA
Social anxiety	10y	Crude	Clusters: Childhood_3	<0.1 (0.1)	0.55	0.706	NA
Social anxiety	10y	Crude	Clusters: Childhood_4	<0.1 (0.1)	0.908	0.96	NA
Social anxiety	12y	Crude	Intercept	3.7 (0.1)	<0.001	<0.001	NA
Social anxiety	12y	Crude	Clusters: Puberty_2	<0.1 (0.1)	0.609	0.749	NA
Social anxiety	12y	Crude	Clusters: Puberty_3	<0.1 (0.1)	0.661	0.783	NA
Social anxiety	12y	Crude	Clusters: Puberty_4	<0.1 (0.1)	0.65	0.775	NA
Social anxiety	14y	Crude	Intercept	3.6 (<0.1)	<0.001	<0.001	NA
Social anxiety	14y	Crude	Clusters: Puberty_2	0.1 (0.1)	0.101	0.201	NA
Social anxiety	14y	Crude	Clusters: Puberty_3	0.2 (0.1)	0.017	0.044	NA
Social anxiety	14y	Crude	Clusters: Puberty_4	<0.1 (0.1)	0.633	0.76	NA
Social anxiety	Infancy	Crude	Intercept	3.7 (<0.1)	<0.001	<0.001	NA
Social anxiety	Infancy	Crude	Clusters: Infancy_2	0.1 (<0.1)	0.058	0.123	NA
Social anxiety	Infancy	Crude	Clusters: Infancy_3	<0.1 (0.1)	0.873	0.942	NA
Social anxiety	Childhood	Crude	Intercept	3.7 (<0.1)	<0.001	<0.001	NA
Social anxiety	Childhood	Crude	Clusters: Childhood_2	<0.1 (0.1)	0.951	0.974	NA
Social anxiety	Childhood	Crude	Clusters: Childhood_3	<0.1 (0.1)	0.16	0.269	NA
Social anxiety	Childhood	Crude	Clusters: Childhood_4	<0.1 (0.1)	0.951	0.974	NA
Social anxiety	Puberty	Crude	Intercept	3.7 (<0.1)	<0.001	<0.001	NA
Social anxiety	Puberty	Crude	Clusters: Puberty_2	<0.1 (0.1)	0.449	0.63	NA
Social anxiety	Puberty	Crude	Clusters: Puberty_3	0.1 (0.1)	0.048	0.107	NA
Social anxiety	Puberty	Crude	Clusters: Puberty_4	<0.1 (<0.1)	0.933	0.972	NA
Internalizing behavior	Infancy	Adjusted	Intercept	1.6 (0.3)	<0.001	<0.001	NA
Internalizing behavior	Infancy	Adjusted	Clusters: Infancy_2	0.2 (0.1)	0.007	0.021	1.02
Internalizing behavior	Infancy	Adjusted	Clusters: Infancy_3	<0.1 (0.1)	0.937	0.972	1.02
Internalizing behavior	Infancy	Adjusted	Child gender: girl	0.4 (0.1)	<0.001	<0.001	1.05
Internalizing behavior	Infancy	Adjusted	Diet quality	<0.1 (<0.1)	0.001	0.002	1.07
Internalizing behavior	Infancy	Adjusted	Overnight sleep duration	<0.1 (<0.1)	<0.001	<0.001	1.03
Externalizing behavior	6y	Adjusted	Intercept	10.0 (2.0)	<0.001	<0.001	NA
Externalizing behavior	6y	Adjusted	Clusters: Childhood_2	1.6 (0.7)	0.025	0.06	1.13
Externalizing behavior	6y	Adjusted	Clusters: Childhood_3	1.1 (0.7)	0.094	0.192	1.13
Externalizing behavior	6y	Adjusted	Clusters: Childhood_4	0.8 (0.7)	0.261	0.4	1.13
Externalizing behavior	6y	Adjusted	Drinking alcohol in the past one year: yes	1.4 (0.7)	0.04	0.094	1.05
Externalizing behavior	6y	Adjusted	Overnight sleep duration	<0.1 (0.2)	0.017	0.044	1.09
Externalizing behavior	12y	Adjusted	Intercept	10.8 (2.0)	<0.001	<0.001	NA
Externalizing behavior	12y	Adjusted	Clusters: Puberty_2	1.7 (0.7)	0.021	0.054	1.06
Externalizing behavior	12y	Adjusted	Clusters: Puberty_3	1.2 (0.8)	0.15	0.264	1.06
Externalizing behavior	12y	Adjusted	Clusters: Puberty_4	<0.1 (0.7)	0.725	0.83	1.06
Externalizing behavior	12y	Adjusted	Drinking alcohol in the past one year: yes	1.5 (0.6)	0.023	0.057	1.03
Externalizing behavior	12y	Adjusted	Overnight sleep duration	<0.1 (0.2)	0.01	0.028	1.04
Externalizing behavior	14y	Adjusted	Intercept	10.9 (2.1)	<0.001	<0.001	NA
Externalizing behavior	14y	Adjusted	Clusters: Puberty_2	1.0 (0.7)	0.19	0.308	1.18
Externalizing behavior	14y	Adjusted	Clusters: Puberty_3	0.4 (0.7)	0.627	0.758	1.18
Externalizing behavior	14y	Adjusted	Clusters: Puberty_4	<0.1 (0.7)	0.49	0.658	1.18
Externalizing behavior	14y	Adjusted	Drinking alcohol in the past one year: yes	1.1 (0.7)	0.137	0.248	1.13
Externalizing behavior	14y	Adjusted	Overnight sleep duration	<0.1 (0.2)	0.017	0.044	1.06
Externalizing behavior	Childhood	Adjusted	Intercept	10.5 (1.4)	<0.001	<0.001	NA
Externalizing behavior	Childhood	Adjusted	Clusters: Childhood_2	1.4 (0.5)	0.008	0.023	1.07
Externalizing behavior	Childhood	Adjusted	Clusters: Childhood_3	1.1 (0.5)	0.023	0.056	1.07
Externalizing behavior	Childhood	Adjusted	Clusters: Childhood_4	0.9 (0.5)	0.047	0.105	1.07
Externalizing behavior	Childhood	Adjusted	Drinking alcohol in the past one year: yes	1.6 (0.5)	0.001	0.003	1.03
Externalizing behavior	Childhood	Adjusted	Overnight sleep duration	<0.1 (0.2)	<0.001	<0.001	1.05
Externalizing behavior	Puberty	Adjusted	Intercept	10.8 (1.4)	<0.001	<0.001	NA
Externalizing behavior	Puberty	Adjusted	Clusters: Puberty_2	1.3 (0.5)	0.01	0.029	1.08
Externalizing behavior	Puberty	Adjusted	Clusters: Puberty_3	0.7 (0.5)	0.17	0.284	1.08
Externalizing behavior	Puberty	Adjusted	Clusters: Puberty_4	<0.1 (0.5)	0.434	0.615	1.08
Externalizing behavior	Puberty	Adjusted	Drinking alcohol in the past one year: yes	1.3 (0.5)	0.006	0.019	1.06
Externalizing behavior	Puberty	Adjusted	Overnight sleep duration	<0.1 (0.2)	<0.001	0.002	1.04
Social anxiety	3m	Adjusted	Intercept	3.4 (0.3)	<0.001	<0.001	NA
Social anxiety	3m	Adjusted	Clusters: Infancy_2	0.2 (0.1)	0.003	0.012	1.08
Social anxiety	3m	Adjusted	Clusters: Infancy_3	<0.1 (0.1)	0.61	0.749	1.08
Social anxiety	3m	Adjusted	Child gender: girl	0.1 (0.1)	0.147	0.262	1.05
Social anxiety	3m	Adjusted	Diet quality	<0.1 (<0.1)	0.082	0.168	1.26
Social anxiety	3m	Adjusted	Overnight sleep duration	<0.1 (<0.1)	0.259	0.4	1.05
Social anxiety	3m	Adjusted	Paternal education level	<0.1 (<0.1)	0.126	0.243	1.16
Social anxiety	14y	Adjusted	Intercept	3.5 (0.3)	<0.001	<0.001	NA
Social anxiety	14y	Adjusted	Clusters: Puberty_2	0.2 (0.1)	0.04	0.093	1.17
Social anxiety	14y	Adjusted	Clusters: Puberty_3	0.2 (0.1)	0.015	0.04	1.17
Social anxiety	14y	Adjusted	Clusters: Puberty_4	<0.1 (0.1)	0.549	0.706	1.17
Social anxiety	14y	Adjusted	Child gender: girl	0.1 (0.1)	0.05	0.11	1.06
Social anxiety	14y	Adjusted	Diet quality	<0.1 (<0.1)	0.522	0.686	1.2
Social anxiety	14y	Adjusted	Overnight sleep duration	<0.1 (<0.1)	0.249	0.389	1.15
Social anxiety	14y	Adjusted	Paternal education level	<0.1 (<0.1)	0.007	0.021	1.17
Social anxiety	Puberty	Adjusted	Intercept	3.6 (0.2)	<0.001	<0.001	NA
Social anxiety	Puberty	Adjusted	Clusters: Puberty_2	0.1 (0.1)	0.074	0.154	1.11
Social anxiety	Puberty	Adjusted	Clusters: Puberty_3	0.2 (0.1)	0.004	0.012	1.11
Social anxiety	Puberty	Adjusted	Clusters: Puberty_4	0.1 (<0.1)	0.159	0.269	1.11
Social anxiety	Puberty	Adjusted	Child gender: girl	0.1 (<0.1)	0.016	0.042	1.08
Social anxiety	Puberty	Adjusted	Diet quality	<0.1 (<0.1)	0.069	0.145	1.18
Social anxiety	Puberty	Adjusted	Overnight sleep duration	<0.1 (<0.1)	0.005	0.017	1.09
Social anxiety	Puberty	Adjusted	Paternal education level	<0.1 (<0.1)	0.003	0.011	1.14
Notes. Adjusted models were implemented only when microbial predictor estimates had original unadjusted p < 0.05 in crude models. In case of multicollinearity, VIF values were measured in adjusted models, and hereby not applicable (NA) for crude models.

## Sheet: Table S6
Table S6. Relations between phylogenetic diversity in the first 14 years of life and behavioral outcomes at age 14.
Behavior	Age	Model	Parameter	Estimate (Std. Error)	p	Adjusted p	VIF
Internalizing behavior	1m	Crude	Intercept	1.1 (0.2)	<0.001	<0.001	NA
Internalizing behavior	1m	Crude	Phylogenetic diversity	0.1 (0.1)	0.346	0.531	NA
Internalizing behavior	3m	Crude	Intercept	1.1 (0.2)	<0.001	<0.001	NA
Internalizing behavior	3m	Crude	Phylogenetic diversity	0.1 (<0.1)	0.139	0.224	NA
Internalizing behavior	4m	Crude	Intercept	1.3 (0.2)	<0.001	<0.001	NA
Internalizing behavior	4m	Crude	Phylogenetic diversity	<0.1 (0.1)	0.551	0.712	NA
Internalizing behavior	6y	Crude	Intercept	1.7 (0.5)	0.001	0.001	NA
Internalizing behavior	6y	Crude	Phylogenetic diversity	<0.1 (<0.1)	0.57	0.715	NA
Internalizing behavior	10y	Crude	Intercept	1.7 (0.4)	<0.001	<0.001	NA
Internalizing behavior	10y	Crude	Phylogenetic diversity	<0.1 (<0.1)	0.439	0.631	NA
Internalizing behavior	12y	Crude	Intercept	1.5 (0.4)	<0.001	<0.001	NA
Internalizing behavior	12y	Crude	Phylogenetic diversity	<0.1 (<0.1)	0.989	0.989	NA
Internalizing behavior	14y	Crude	Intercept	1.5 (0.4)	<0.001	<0.001	NA
Internalizing behavior	14y	Crude	Phylogenetic diversity	<0.1 (<0.1)	0.737	0.869	NA
Internalizing behavior	Infancy	Crude	Intercept	1.2 (0.1)	<0.001	<0.001	NA
Internalizing behavior	Infancy	Crude	Phylogenetic diversity	0.1 (<0.1)	0.099	0.163	NA
Internalizing behavior	Childhood	Crude	Intercept	1.7 (0.3)	<0.001	<0.001	NA
Internalizing behavior	Childhood	Crude	Phylogenetic diversity	<0.1 (<0.1)	0.355	0.533	NA
Internalizing behavior	Puberty	Crude	Intercept	1.5 (0.3)	<0.001	<0.001	NA
Internalizing behavior	Puberty	Crude	Phylogenetic diversity	<0.1 (<0.1)	0.806	0.902	NA
Externalizing behavior	1m	Crude	Intercept	6.3 (0.8)	<0.001	<0.001	NA
Externalizing behavior	1m	Crude	Phylogenetic diversity	<0.1 (0.2)	0.924	0.953	NA
Externalizing behavior	3m	Crude	Intercept	6.5 (0.8)	<0.001	<0.001	NA
Externalizing behavior	3m	Crude	Phylogenetic diversity	<0.1 (0.2)	0.794	0.902	NA
Externalizing behavior	4m	Crude	Intercept	6.0 (0.9)	<0.001	<0.001	NA
Externalizing behavior	4m	Crude	Phylogenetic diversity	0.1 (0.3)	0.764	0.885	NA
Externalizing behavior	6y	Crude	Intercept	5.8 (1.8)	0.002	0.003	NA
Externalizing behavior	6y	Crude	Phylogenetic diversity	<0.1 (0.2)	0.866	0.937	NA
Externalizing behavior	10y	Crude	Intercept	5.1 (1.6)	0.002	0.003	NA
Externalizing behavior	10y	Crude	Phylogenetic diversity	0.1 (0.1)	0.467	0.656	NA
Externalizing behavior	12y	Crude	Intercept	5.8 (1.6)	<0.001	0.001	NA
Externalizing behavior	12y	Crude	Phylogenetic diversity	<0.1 (0.1)	0.701	0.842	NA
Externalizing behavior	14y	Crude	Intercept	5.4 (1.6)	0.001	0.003	NA
Externalizing behavior	14y	Crude	Phylogenetic diversity	0.1 (0.1)	0.642	0.785	NA
Externalizing behavior	Infancy	Crude	Intercept	6.3 (0.5)	<0.001	<0.001	NA
Externalizing behavior	Infancy	Crude	Phylogenetic diversity	<0.1 (0.1)	0.938	0.953	NA
Externalizing behavior	Childhood	Crude	Intercept	5.4 (1.2)	<0.001	<0.001	NA
Externalizing behavior	Childhood	Crude	Phylogenetic diversity	0.1 (0.1)	0.488	0.671	NA
Externalizing behavior	Puberty	Crude	Intercept	5.6 (1.1)	<0.001	<0.001	NA
Externalizing behavior	Puberty	Crude	Phylogenetic diversity	0.1 (0.1)	0.55	0.712	NA
Social anxiety	1m	Crude	Intercept	3.6 (0.1)	<0.001	<0.001	NA
Social anxiety	1m	Crude	Phylogenetic diversity	<0.1 (<0.1)	0.521	0.701	NA
Social anxiety	3m	Crude	Intercept	3.5 (0.1)	<0.001	<0.001	NA
Social anxiety	3m	Crude	Phylogenetic diversity	<0.1 (<0.1)	0.065	0.11	NA
Social anxiety	4m	Crude	Intercept	3.5 (0.1)	<0.001	<0.001	NA
Social anxiety	4m	Crude	Phylogenetic diversity	0.1 (<0.1)	0.057	0.099	NA
Social anxiety	6y	Crude	Intercept	3.7 (0.2)	<0.001	<0.001	NA
Social anxiety	6y	Crude	Phylogenetic diversity	<0.1 (<0.1)	0.885	0.942	NA
Social anxiety	10y	Crude	Intercept	3.7 (0.2)	<0.001	<0.001	NA
Social anxiety	10y	Crude	Phylogenetic diversity	<0.1 (<0.1)	0.854	0.937	NA
Social anxiety	12y	Crude	Intercept	3.6 (0.2)	<0.001	<0.001	NA
Social anxiety	12y	Crude	Phylogenetic diversity	<0.1 (<0.1)	0.404	0.592	NA
Social anxiety	14y	Crude	Intercept	3.6 (0.2)	<0.001	<0.001	NA
Social anxiety	14y	Crude	Phylogenetic diversity	<0.1 (<0.1)	0.575	0.715	NA
Social anxiety	Infancy	Crude	Intercept	3.6 (0.1)	<0.001	<0.001	NA
Social anxiety	Infancy	Crude	Phylogenetic diversity	<0.1 (<0.1)	0.016	0.03	NA
Social anxiety	Childhood	Crude	Intercept	3.7 (0.1)	<0.001	<0.001	NA
Social anxiety	Childhood	Crude	Phylogenetic diversity	<0.1 (<0.1)	0.922	0.953	NA
Social anxiety	Puberty	Crude	Intercept	3.6 (0.1)	<0.001	<0.001	NA
Social anxiety	Puberty	Crude	Phylogenetic diversity	<0.1 (<0.1)	0.316	0.496	NA
Social anxiety	Infancy	Adjusted	Intercept	3.5 (0.2)	<0.001	<0.001	NA
Social anxiety	Infancy	Adjusted	Phylogenetic diversity	<0.1 (<0.1)	0.002	0.004	1.03
Social anxiety	Infancy	Adjusted	Child gender: girl	0.1 (<0.1)	0.018	0.034	1.05
Social anxiety	Infancy	Adjusted	Diet quality	<0.1 (<0.1)	0.03	0.053	1.25
Social anxiety	Infancy	Adjusted	Overnight sleep duration	<0.1 (<0.1)	0.003	0.006	1.05
Social anxiety	Infancy	Adjusted	Paternal education level	<0.1 (<0.1)	<0.001	0.001	1.16
Notes. Adjusted models were implemented only when microbial predictor estimates had original unadjusted p < 0.05 in crude models. In case of multicollinearity, VIF values were measured in adjusted models, and hereby not applicable (NA) for crude models.

## Sheet: Table S7
Table S7. Differences in behavioral relations between disperse Puberty_2 samples and other samples in puberty.
Behavior	Age	Model	Parameter	Estimate (Std. Error)	p	Adjusted p	VIF
Internalizing behavior	12y	Crude	Intercept	1.5 (0.1)	<0.001	<0.001	NA
Internalizing behavior	12y	Crude	Group: disperse samples in Puberty_2	<0.1 (0.2)	0.699	0.726	NA
Internalizing behavior	14y	Crude	Intercept	1.3 (0.1)	<0.001	<0.001	NA
Internalizing behavior	14y	Crude	Group: disperse samples in Puberty_2	0.4 (0.2)	0.011	0.02	NA
Internalizing behavior	Puberty	Crude	Intercept	1.4 (<0.1)	<0.001	<0.001	NA
Internalizing behavior	Puberty	Crude	Group: disperse samples in Puberty_2	0.2 (0.1)	0.106	0.136	NA
Externalizing behavior	12y	Crude	Intercept	6.2 (0.3)	<0.001	<0.001	NA
Externalizing behavior	12y	Crude	Group: disperse samples in Puberty_2	1.1 (0.9)	0.214	0.251	NA
Externalizing behavior	14y	Crude	Intercept	6.0 (0.3)	<0.001	<0.001	NA
Externalizing behavior	14y	Crude	Group: disperse samples in Puberty_2	1.5 (0.7)	0.054	0.079	NA
Externalizing behavior	Puberty	Crude	Intercept	6.1 (0.2)	<0.001	<0.001	NA
Externalizing behavior	Puberty	Crude	Group: disperse samples in Puberty_2	1.3 (0.6)	0.026	0.041	NA
Social anxiety	12y	Crude	Intercept	3.7 (<0.1)	<0.001	<0.001	NA
Social anxiety	12y	Crude	Group: disperse samples in Puberty_2	<0.1 (0.1)	0.936	0.936	NA
Social anxiety	14y	Crude	Intercept	3.7 (<0.1)	<0.001	<0.001	NA
Social anxiety	14y	Crude	Group: disperse samples in Puberty_2	0.1 (0.1)	0.059	0.079	NA
Social anxiety	Puberty	Crude	Intercept	3.7 (<0.1)	<0.001	<0.001	NA
Social anxiety	Puberty	Crude	Group: disperse samples in Puberty_2	0.1 (0.1)	0.185	0.227	NA
Internalizing behavior	14y	Adjusted	Intercept	1.9 (0.5)	<0.001	0.001	NA
Internalizing behavior	14y	Adjusted	Group: disperse samples in Puberty_2	0.3 (0.2)	0.057	0.079	1.11
Internalizing behavior	14y	Adjusted	Child gender: girl	0.5 (0.1)	<0.001	<0.001	1.05
Internalizing behavior	14y	Adjusted	Diet quality	<0.1 (<0.1)	0.369	0.399	1.08
Internalizing behavior	14y	Adjusted	Overnight sleep duration	<0.1 (0.1)	0.02	0.034	1.12
Externalizing behavior	Puberty	Adjusted	Intercept	11.4 (1.5)	<0.001	<0.001	NA
Externalizing behavior	Puberty	Adjusted	Group: disperse samples in Puberty_2	0.6 (0.6)	0.3	0.338	1.05
Externalizing behavior	Puberty	Adjusted	Drinking alcohol in the past one year: yes	1.6 (0.5)	0.001	0.002	1.02
Externalizing behavior	Puberty	Adjusted	Overnight sleep duration	<0.1 (0.2)	<0.001	<0.001	1.05
Notes. A positive estimate for parameter group indicates higher behavioral scores in disperse Puberty_2 samples, in comparison with other samples in puberty. Adjusted models were implemented only when microbial predictor estimates had original unadjusted p < 0.05 in crude models. In case of multicollinearity, VIF values were measured in adjusted models, and hereby not applicable (NA) for crude mo…
